# Supplementary material for: Lactiplantibacillus plantarum Ameliorated Morphological Damage and Barrier Dysfunction and Reduced Apoptosis and Ferroptosis in the Jejunum of Oxidatively Stressed Piglets
Source: Animals (Basel). 2024 Nov 20;14(22):3335. doi: 10.3390/ani14223335 (PMC11591186; doi:10.3390/ani14223335)
Supplement: Supplementary file 1 [file animals-14-03335-s001.zip]

Archive with 1 entries (1 files):
- animals-3296882-supplementary.pdf
